# Supplementary material for: Exploring the Concept of In Vivo Guided Tissue Engineering by a Single-Stage Surgical Procedure in a Rodent Model
Source: Int J Mol Sci. 2022 Oct 21;23(20):12703. doi: 10.3390/ijms232012703 (PMC9604108; doi:10.3390/ijms232012703)
Supplement: Supplementary file 1 [file ijms-23-12703-s001.zip]

Archive with 2 entries (2 files):
- Suplementary Figure S1.pdf
- Supplementary Figure S2.pdf
